# Supplementary material for: Formation Mechanism of Benzo(a)pyrene: One of the Most Carcinogenic Polycyclic Aromatic Hydrocarbons (PAH)
Source: Molecules. 2019 Mar 15;24(6):1040. doi: 10.3390/molecules24061040 (PMC6470522; doi:10.3390/molecules24061040)
Supplement: Supplementary file 1 [file molecules-24-01040-s001.zip]

Archive with 174 entries (164 files):
- Chr_BaA_com_files/
- Chr_BaA_com_files/B3LYP/
- Chr_BaA_com_files/B3LYP/methyl_B3LYP.com
- Chr_BaA_com_files/B3LYP/H_atom_B3LYP.com
- Chr_BaA_com_files/B3LYP/Chr_B3LYP/
- Chr_BaA_com_files/B3LYP/Chr_B3LYP/17_chr_J1_B3LYP.com
- Chr_BaA_com_files/B3LYP/Chr_B3LYP/04_chr_TSCD_B3LYP.com
- Chr_BaA_com_files/B3LYP/Chr_B3LYP/19_chr_TSJ1K1_B3LYP.com
- Chr_BaA_com_files/B3LYP/Chr_B3LYP/07_chr_E_B3LYP.com
- Chr_BaA_com_files/B3LYP/Chr_B3LYP/08_chr_TSEF_B3LYP.com
- Chr_BaA_com_files/B3LYP/Chr_B3LYP/22_chr_K2_B3LYP.com
- Chr_BaA_com_files/B3LYP/Chr_B3LYP/11_chr_G_B3LYP.com
- Chr_BaA_com_files/B3LYP/Chr_B3LYP/21_chr_K1_B3LYP.com
- Chr_BaA_com_files/B3LYP/Chr_B3LYP/00_chr_A_B3LYP.com
- Chr_BaA_com_files/B3LYP/Chr_B3LYP/05_chr_D_B3LYP.com
- Chr_BaA_com_files/B3LYP/Chr_B3LYP/20_chr_TSJ2K2_B3LYP.com
- Chr_BaA_com_files/B3LYP/Chr_B3LYP/18_chr_J2_B3LYP.com
- Chr_BaA_com_files/B3LYP/Chr_B3LYP/15_chr_TSIJ1_B3LYP.com
- Chr_BaA_com_files/B3LYP/Chr_B3LYP/16_chr_TSIJ2_B3LYP.com
- Chr_BaA_com_files/B3LYP/Chr_B3LYP/01_chr_TSAB_B3LYP.com
- Chr_BaA_com_files/B3LYP/Chr_B3LYP/12_chr_H_B3LYP.com
- Chr_BaA_com_files/B3LYP/Chr_B3LYP/06_chr_TSDE_B3LYP.com
- Chr_BaA_com_files/B3LYP/Chr_B3LYP/09_chr_F_B3LYP.com
- Chr_BaA_com_files/B3LYP/Chr_B3LYP/24_chr_TSK2P_B3LYP.com
- Chr_BaA_com_files/B3LYP/Chr_B3LYP/14_chr_I_B3LYP.com
- Chr_BaA_com_files/B3LYP/Chr_B3LYP/10_chr_TSFG_B3LYP.com
- Chr_BaA_com_files/B3LYP/Chr_B3LYP/03_chr_C_B3LYP.com
- Chr_BaA_com_files/B3LYP/Chr_B3LYP/13_chr_TSHI_B3LYP.com
- Chr_BaA_com_files/B3LYP/Chr_B3LYP/02_chr_B_B3LYP.com
- Chr_BaA_com_files/B3LYP/Chr_B3LYP/23_chr_TSK1P_B3LYP.com
- Chr_BaA_com_files/B3LYP/25_P_B3LYP.com
- Chr_BaA_com_files/B3LYP/H_molecule_B3LYP.com
- Chr_BaA_com_files/B3LYP/BaA_B3LYP/
- Chr_BaA_com_files/B3LYP/BaA_B3LYP/01_BaA_TSab_B3LYP.com
- Chr_BaA_com_files/B3LYP/BaA_B3LYP/13_BaA_TShi_B3LYP.com
- Chr_BaA_com_files/B3LYP/BaA_B3LYP/10_BaA_TSfg_B3LYP.com
- Chr_BaA_com_files/B3LYP/BaA_B3LYP/11_BaA_g_B3LYP.com
- Chr_BaA_com_files/B3LYP/BaA_B3LYP/19_BaA_TSj1k1_B3LYP.com
- Chr_BaA_com_files/B3LYP/BaA_B3LYP/12_BaA_h_B3LYP.com
- Chr_BaA_com_files/B3LYP/BaA_B3LYP/03_BaA_c_B3LYP.com
- Chr_BaA_com_files/B3LYP/BaA_B3LYP/17_BaA_j1_B3LYP.com
- Chr_BaA_com_files/B3LYP/BaA_B3LYP/23_BaA_TSk1p_B3LYP.com
- Chr_BaA_com_files/B3LYP/BaA_B3LYP/05_BaA_d_B3LYP.com
- Chr_BaA_com_files/B3LYP/BaA_B3LYP/09_BaA_f_B3LYP.com
- Chr_BaA_com_files/B3LYP/BaA_B3LYP/08_BaA_TSef_B3LYP.com
- Chr_BaA_com_files/B3LYP/BaA_B3LYP/07_BaA_e_B3LYP.com
- Chr_BaA_com_files/B3LYP/BaA_B3LYP/20_BaA_TSj2k2_B3LYP.com
- Chr_BaA_com_files/B3LYP/BaA_B3LYP/18_BaA_j2_B3LYP.com
- Chr_BaA_com_files/B3LYP/BaA_B3LYP/06_BaA_TSde_B3LYP.com
- Chr_BaA_com_files/B3LYP/BaA_B3LYP/02_BaA_b_B3LYP.com
- Chr_BaA_com_files/B3LYP/BaA_B3LYP/21_BaA_k1_B3LYP.com
- Chr_BaA_com_files/B3LYP/BaA_B3LYP/22_BaA_k2_B3LYP.com
- Chr_BaA_com_files/B3LYP/BaA_B3LYP/24_BaA_TSk2p_B3LYP.com
- Chr_BaA_com_files/B3LYP/BaA_B3LYP/15_BaA_TSij1_B3LYP.com
- Chr_BaA_com_files/B3LYP/BaA_B3LYP/16_BaA_TSij2_B3LYP.com
- Chr_BaA_com_files/B3LYP/BaA_B3LYP/00_BaA_a_B3LYP.com
- Chr_BaA_com_files/B3LYP/BaA_B3LYP/04_BaA_TScd_B3LYP.com
- Chr_BaA_com_files/B3LYP/BaA_B3LYP/14_BaA_i_B3LYP.com
- Chr_BaA_com_files/M062X-Int/
- Chr_BaA_com_files/M062X-Int/25_P_M062X-Int.com
- Chr_BaA_com_files/M062X-Int/Chr_M062X_grid/
- Chr_BaA_com_files/M062X-Int/Chr_M062X_grid/08_chr_TSEF_M062X-Int.com
- Chr_BaA_com_files/M062X-Int/Chr_M062X_grid/14_chr_I_M062X-Int.com
- Chr_BaA_com_files/M062X-Int/Chr_M062X_grid/23_chr_TSK1P_M062X-Int.com
- Chr_BaA_com_files/M062X-Int/Chr_M062X_grid/24_chr_TSK2P_M062X-Int.com
- Chr_BaA_com_files/M062X-Int/Chr_M062X_grid/13_chr_TSHI_M062X-Int.com
- Chr_BaA_com_files/M062X-Int/Chr_M062X_grid/16_chr_TSIJ2_M062X-Int.com
- Chr_BaA_com_files/M062X-Int/Chr_M062X_grid/11_chr_G_M062X-Int.com
- Chr_BaA_com_files/M062X-Int/Chr_M062X_grid/20_chr_TSJ2K2_M062X-Int.com
- Chr_BaA_com_files/M062X-Int/Chr_M062X_grid/09_chr_F_M062X-Int.com
- Chr_BaA_com_files/M062X-Int/Chr_M062X_grid/05_chr_D_M062X-Int.com
- Chr_BaA_com_files/M062X-Int/Chr_M062X_grid/00_chr_A_M062X-Int.com
- Chr_BaA_com_files/M062X-Int/Chr_M062X_grid/04_chr_TSCD_M062X-Int.com
- Chr_BaA_com_files/M062X-Int/Chr_M062X_grid/18_chr_J2_M062X-Int.com
- Chr_BaA_com_files/M062X-Int/Chr_M062X_grid/12_chr_H_M062X-Int.com
- Chr_BaA_com_files/M062X-Int/Chr_M062X_grid/22_chr_K2_M062X-Int.com
- Chr_BaA_com_files/M062X-Int/Chr_M062X_grid/01_chr_TSAB_M062X-Int.com
- Chr_BaA_com_files/M062X-Int/Chr_M062X_grid/19_chr_TSJ1K1_M062X-Int.com
- Chr_BaA_com_files/M062X-Int/Chr_M062X_grid/07_chr_E_M062X-Int.com
- Chr_BaA_com_files/M062X-Int/Chr_M062X_grid/06_chr_TSDE_M062X-Int.com
- Chr_BaA_com_files/M062X-Int/Chr_M062X_grid/03_chr_C_M062X-Int.com
- Chr_BaA_com_files/M062X-Int/Chr_M062X_grid/21_chr_K1_M062X-Int.com
- Chr_BaA_com_files/M062X-Int/Chr_M062X_grid/15_chr_TSIJ1_M062X-Int.com
- Chr_BaA_com_files/M062X-Int/Chr_M062X_grid/10_chr_TSFG_M062X-Int.com
- Chr_BaA_com_files/M062X-Int/Chr_M062X_grid/17_chr_J1_M062X-Int.com
- Chr_BaA_com_files/M062X-Int/Chr_M062X_grid/02_chr_B_M062X-Int.com
- Chr_BaA_com_files/M062X-Int/H_molecule-M062X-Int.com
- Chr_BaA_com_files/M062X-Int/methyl-M062X-Int.com
- Chr_BaA_com_files/M062X-Int/BaA_M062X_grid/
- Chr_BaA_com_files/M062X-Int/BaA_M062X_grid/18_BaA_j2_M062X-Int.com
- Chr_BaA_com_files/M062X-Int/BaA_M062X_grid/10_BaA_TSfg_M062X-Int.com
- Chr_BaA_com_files/M062X-Int/BaA_M062X_grid/09_BaA_f_M062X-Int.com
- Chr_BaA_com_files/M062X-Int/BaA_M062X_grid/11_BaA_g_M062X-Int.com
- Chr_BaA_com_files/M062X-Int/BaA_M062X_grid/04_BaA_TScd_M062X-Int.com
- Chr_BaA_com_files/M062X-Int/BaA_M062X_grid/23_BaA_TSk1p_M062X-Int.com
- Chr_BaA_com_files/M062X-Int/BaA_M062X_grid/16_BaA_TSij2_M062X-Int.com
- Chr_BaA_com_files/M062X-Int/BaA_M062X_grid/13_BaA_TShi_M062X-Int.com
- Chr_BaA_com_files/M062X-Int/BaA_M062X_grid/07_BaA_e_M062X-Int.com
- Chr_BaA_com_files/M062X-Int/BaA_M062X_grid/14_BaA_i_M062X-Int.com
- Chr_BaA_com_files/M062X-Int/BaA_M062X_grid/05_BaA_d_M062X-Int.com
- Chr_BaA_com_files/M062X-Int/BaA_M062X_grid/22_BaA_k2_M062X-Int.com
- Chr_BaA_com_files/M062X-Int/BaA_M062X_grid/08_BaA_TSef_M062X-Int.com
- Chr_BaA_com_files/M062X-Int/BaA_M062X_grid/06_BaA_TSde_M062X-Int.com
- Chr_BaA_com_files/M062X-Int/BaA_M062X_grid/15_BaA_TSij1_M062X-Int.com
- Chr_BaA_com_files/M062X-Int/BaA_M062X_grid/20_BaA_TSj2k2_M062X-Int.com
- Chr_BaA_com_files/M062X-Int/BaA_M062X_grid/21_BaA_k1_M062X-Int.com
- Chr_BaA_com_files/M062X-Int/BaA_M062X_grid/02_BaA_b_M062X-Int.com
- Chr_BaA_com_files/M062X-Int/BaA_M062X_grid/00_BaA_a_M062X-Int.com
- Chr_BaA_com_files/M062X-Int/BaA_M062X_grid/01_BaA_TSab_M062X-Int.com
- Chr_BaA_com_files/M062X-Int/BaA_M062X_grid/12_BaA_h_M062X-Int.com
- Chr_BaA_com_files/M062X-Int/BaA_M062X_grid/17_BaA_j1_M062X-Int.com
- Chr_BaA_com_files/M062X-Int/BaA_M062X_grid/19_BaA_TSj1k1_M062X-Int.com
- Chr_BaA_com_files/M062X-Int/BaA_M062X_grid/24_BaA_TSk2p_M062X-Int.com
- Chr_BaA_com_files/M062X-Int/BaA_M062X_grid/03_BaA_c_M062X-Int.com
- Chr_BaA_com_files/M062X-Int/H_atom-M062X-Int.com
- Chr_BaA_com_files/M062X/
- Chr_BaA_com_files/M062X/25_P_M062X.com
- Chr_BaA_com_files/M062X/H_atom-M062X.com
- Chr_BaA_com_files/M062X/Chr_M062X/
- Chr_BaA_com_files/M062X/Chr_M062X/05_chr_D_M062X.com
- Chr_BaA_com_files/M062X/Chr_M062X/22_chr_K2_M062X.com
- Chr_BaA_com_files/M062X/Chr_M062X/15_chr_TSIJ1_M062X.com
- Chr_BaA_com_files/M062X/Chr_M062X/03_chr_C_M062X.com
- Chr_BaA_com_files/M062X/Chr_M062X/20_chr_TSJ2K2_M062X.com
- Chr_BaA_com_files/M062X/Chr_M062X/04_chr_TSCD_M062X.com
- Chr_BaA_com_files/M062X/Chr_M062X/12_chr_H_M062X.com
- Chr_BaA_com_files/M062X/Chr_M062X/11_chr_G_M062X.com
- Chr_BaA_com_files/M062X/Chr_M062X/02_chr_B_M062X.com
- Chr_BaA_com_files/M062X/Chr_M062X/09_chr_F_M062X.com
- Chr_BaA_com_files/M062X/Chr_M062X/23_chr_TSK1P_M062X.com
- Chr_BaA_com_files/M062X/Chr_M062X/18_chr_J2_M062X.com
- Chr_BaA_com_files/M062X/Chr_M062X/07_chr_E_M062X.com
- Chr_BaA_com_files/M062X/Chr_M062X/17_chr_J1_M062X.com
- Chr_BaA_com_files/M062X/Chr_M062X/01_chr_TSAB_M062X.com
- Chr_BaA_com_files/M062X/Chr_M062X/08_chr_TSEF_M062X.com
- Chr_BaA_com_files/M062X/Chr_M062X/13_chr_TSHI_M062X.com
- Chr_BaA_com_files/M062X/Chr_M062X/16_chr_TSIJ2_M062X.com
- Chr_BaA_com_files/M062X/Chr_M062X/19_chr_TSJ1K1_M062X.com
- Chr_BaA_com_files/M062X/Chr_M062X/21_chr_K1_M062X.com
- Chr_BaA_com_files/M062X/Chr_M062X/24_chr_TSK2P_M062X.com
- Chr_BaA_com_files/M062X/Chr_M062X/06_chr_TSDE_M062X.com
- Chr_BaA_com_files/M062X/Chr_M062X/10_chr_TSFG_M062X.com
- Chr_BaA_com_files/M062X/Chr_M062X/00_chr_A_M062X.com
- Chr_BaA_com_files/M062X/Chr_M062X/14_chr_I_M062X.com
- Chr_BaA_com_files/M062X/methyl-M062X.com
- Chr_BaA_com_files/M062X/BaA_M062X/
- Chr_BaA_com_files/M062X/BaA_M062X/22_BaA_k2_M062X.com
- Chr_BaA_com_files/M062X/BaA_M062X/13_BaA_TShi_M062X.com
- Chr_BaA_com_files/M062X/BaA_M062X/09_BaA_f_M062X.com
- Chr_BaA_com_files/M062X/BaA_M062X/11_BaA_g_M062X.com
- Chr_BaA_com_files/M062X/BaA_M062X/06_BaA_TSde_M062X.com
- Chr_BaA_com_files/M062X/BaA_M062X/16_BaA_TSij2_M062X.com
- Chr_BaA_com_files/M062X/BaA_M062X/10_BaA_TSfg_M062X.com
- Chr_BaA_com_files/M062X/BaA_M062X/03_BaA_c_M062X.com
- Chr_BaA_com_files/M062X/BaA_M062X/24_BaA_TSk2p_M062X.com
- Chr_BaA_com_files/M062X/BaA_M062X/19_BaA_TSj1k1_M062X.com
- Chr_BaA_com_files/M062X/BaA_M062X/07_BaA_e_M062X.com
- Chr_BaA_com_files/M062X/BaA_M062X/02_BaA_b_M062X.com
- Chr_BaA_com_files/M062X/BaA_M062X/08_BaA_TSef_M062X.com
- Chr_BaA_com_files/M062X/BaA_M062X/23_BaA_TSk1p_M062X.com
- Chr_BaA_com_files/M062X/BaA_M062X/12_BaA_h_M062X.com
- Chr_BaA_com_files/M062X/BaA_M062X/18_BaA_j2_M062X.com
- Chr_BaA_com_files/M062X/BaA_M062X/15_BaA_TSij1_M062X.com
- Chr_BaA_com_files/M062X/BaA_M062X/00_BaA_a_M062X.com
- Chr_BaA_com_files/M062X/BaA_M062X/05_BaA_d_M062X.com
- Chr_BaA_com_files/M062X/BaA_M062X/17_BaA_j1_M062X.com
- Chr_BaA_com_files/M062X/BaA_M062X/14_BaA_i_M062X.com
- Chr_BaA_com_files/M062X/BaA_M062X/01_BaA_TSab_M062X.com
- Chr_BaA_com_files/M062X/BaA_M062X/20_BaA_TSj2k2_M062X.com
- Chr_BaA_com_files/M062X/BaA_M062X/04_BaA_TScd_M062X.com
- Chr_BaA_com_files/M062X/BaA_M062X/21_BaA_k1_M062X.com
- Chr_BaA_com_files/M062X/H_molecule-M062X.com
- Reizer-etal-2019-Supplementary-rev2.docx
- Reizer-etal-2019-data.xls
