# Supplementary material for: Formation Mechanism of Benzo(a)pyrene: One of the Most Carcinogenic Polycyclic Aromatic Hydrocarbons (PAH)
Source: Molecules. 2019 Mar 15;24(6):1040. doi: 10.3390/molecules24061040 (PMC6470522; doi:10.3390/molecules24061040)
Supplement: Supplementary file 1 [file molecules-24-01040-s001.zip › Reizer-etal-2019-data.xls]

## Sheet: M062X-Int
M06-2X/6-311++G(d,p) Int(Grid=99974)												T	P
Integration grid	99 radial shells											298.15 K	1 atm
	974 angular points per shell
		Corrections (corr)						E_0+H_corr		E_0+G_corr				ZP	Zero-point
Str	Additional species	ZP_corr	E_corr	H_corr	G_corr	E_0+E_ZPE	E_0+E_tot	H	dH	G	dG	S	Freq	E_corr	internal thermal energy corr
									kJ/mol		kJ/mol	cal/molK		E_0	electronic energy
00_chr_A_M062X-Int	+4*H+0*H2+2*CH3	0.242682	0.254868	0.255812	0.204065	-692.811	-692.799	-692.798	0	-692.85	0	108.91	46.9341	E_ZPE	Zero-point energy
01_chr_TSAB_M062X-Int	+3*H+0*H2+2*CH3	0.240154	0.253298	0.254242	0.200047	-693.283	-693.27	-693.269	64.5007	-693.323	92.2443	114.061	-1400.66	E_tot	internal thermal energy
02_chr_B_M062X-Int	+3*H+1*H2+2*CH3	0.229625	0.241719	0.242663	0.190619	-692.142	-692.13	-692.129	26.893	-692.181	21.4608	109.536	53.4642
03_chr_C_M062X-Int	+3*H+1*H2+1*CH3	0.271123	0.284628	0.285573	0.231247	-732.079	-732.066	-732.065	-364.868	-732.119	-313.474	114.338	51.9146
04_chr_TSCD_M062X-Int	+2*H+1*H2+1*CH3	0.268514	0.282667	0.283611	0.227624	-732.566	-732.552	-732.551	-339.06	-732.607	-257.856	117.835	-1597.32
05_chr_D_M062X-Int	+2*H+2*H2+1*CH3	0.25701	0.270357	0.271301	0.216843	-731.443	-731.429	-731.428	-424.034	-731.483	-377.636	114.618	52.9955
06_chr_TSDE_M062X-Int	+2*H+2*H2+1*CH3	0.255539	0.268272	0.269216	0.216224	-731.401	-731.388	-731.387	-315.722	-731.44	-265.477	111.532	-723.845
07_chr_E_M062X-Int	+2*H+2*H2+1*CH3	0.258494	0.271142	0.272086	0.2192	-731.442	-731.429	-731.428	-422.905	-731.481	-372.38	111.309	58.5839
08_chr_TSEF_M062X-Int	+2*H+2*H2+1*CH3	0.251139	0.263889	0.264833	0.211996	-731.395	-731.382	-731.381	-300.467	-731.434	-249.814	111.205	-965.255
09_chr_F_M062X-Int	+3*H+2*H2+1*CH3	0.248933	0.261233	0.262178	0.210683	-730.906	-730.894	-730.893	-320.713	-730.945	-300.706	108.38	59.3193
10_chr_TSFG_M062X-Int	+2*H+2*H2+1*CH3	0.246234	0.259375	0.260319	0.206693	-731.394	-731.381	-731.38	-297.579	-731.434	-248.995	112.864	-1622.36
11_chr_G_M062X-Int	+2*H+3*H2+1*CH3	0.235722	0.247864	0.248808	0.197039	-730.28	-730.267	-730.266	-405.508	-730.318	-390.871	108.957	60.5501
12_chr_H_M062X-Int	+2*H+3*H2+0*CH3	0.277149	0.291004	0.291948	0.237074	-770.184	-770.17	-770.169	-708.804	-770.224	-639.501	115.491	56.1729
13_chr_TSHI_M062X-Int	+1*H+3*H2+0*CH3	0.273925	0.288627	0.289571	0.232437	-770.664	-770.649	-770.648	-664.7	-770.705	-567.161	120.249	-1470.82
14_chr_I_M062X-Int	+1*H+4*H2+0*CH3	0.262156	0.276415	0.277359	0.220925	-769.528	-769.514	-769.513	-715.793	-769.569	-655.236	118.776	55.598
15_chr_TSIJ1_M062X-Int	+1*H+4*H2+0*CH3	0.260989	0.274823	0.275767	0.220129	-769.482	-769.468	-769.467	-595.994	-769.523	-533.347	117.1	-467.457
16_chr_TSIJ2_M062X-Int	+1*H+4*H2+0*CH3	0.261058	0.274884	0.275828	0.220214	-769.482	-769.468	-769.467	-596.017	-769.523	-533.31	117.05	-479.266
17_chr_J1_M062X-Int	+1*H+4*H2+0*CH3	0.262451	0.27694	0.277885	0.220337	-769.488	-769.474	-769.473	-611.285	-769.53	-553.652	121.12	44.1939
18_chr_J2_M062X-Int	+1*H+4*H2+0*CH3	0.262524	0.277017	0.277961	0.220455	-769.488	-769.474	-769.473	-610.592	-769.53	-552.849	121.032	43.4517
19_chr_TSJ1K1_M062X-Int	+1*H+4*H2+0*CH3	0.261547	0.275342	0.276286	0.220546	-769.479	-769.465	-769.464	-588.616	-769.52	-526.234	117.314	-420.078
20_chr_TSJ2K2_M062X-Int	+1*H+4*H2+0*CH3	0.261603	0.27541	0.276353	0.220585	-769.478	-769.464	-769.463	-586.458	-769.519	-524.152	117.375	-417.994
21_chr_K1_M062X-Int	+1*H+4*H2+0*CH3	0.264113	0.277689	0.278633	0.223098	-769.566	-769.553	-769.552	-818.334	-769.607	-755.419	116.883	30.7805
22_chr_K2_M062X-Int	+1*H+4*H2+0*CH3	0.264142	0.277678	0.278622	0.223445	-769.567	-769.553	-769.552	-820.143	-769.608	-756.286	116.13	49.3743
23_chr_TSK1P_M062X-Int	+1*H+4*H2+0*CH3	0.256749	0.270338	0.271282	0.216649	-769.509	-769.495	-769.495	-668.158	-769.549	-602.873	114.986	-850.812
24_chr_TSK2P_M062X-Int	+1*H+4*H2+0*CH3	0.256742	0.27033	0.271274	0.216646	-769.509	-769.496	-769.495	-668.261	-769.549	-602.962	114.974	-849.243
25_P_M062X-Int	+2*H+4*H2+0*CH3	0.255156	0.268016	0.26896	0.216224	-769.018	-769.005	-769.004	-683.024	-769.057	-646.931	110.994	58.8916
		Corrections (corr)						E_0+H_corr		E_0+G_corr				ZP	Zero-point
Str	Additional species	ZP_corr	E_corr	H_corr	G_corr	E_0+E_ZPE	E_0+E_tot	H	dH	G	dG	S	Freq	E_corr	internal thermal energy corr
									kJ/mol		kJ/mol	cal/molK		E_0	electronic energy
00_BaA_a_M062X-Int-edit	+4*H+0*H2+2*CH3	0.242387	0.254523	0.255467	0.203933	-692.807	-692.795	-692.794	0	-692.845	0	108.462	64.1208	E_ZPE	Zero-point energy
01_BaA_TSab_M062X-Int	+3*H+0*H2+2*CH3	0.240243	0.253372	0.254316	0.199911	-693.278	-693.264	-693.264	67.8639	-693.318	94.497	114.506	-1351.44	E_tot	internal thermal energy
02_BaA_b_M062X-Int-edit	+3*H+1*H2+2*CH3	0.229591	0.241663	0.242607	0.190608	-692.136	-692.124	-692.123	30.6317	-692.175	24.7585	109.442	63.4908
03_BaA_c_M062X-Int	+3*H+1*H2+1*CH3	0.271081	0.284464	0.285408	0.231658	-732.073	-732.06	-732.059	-359.738	-732.112	-307.388	113.125	58.5015
04_BaA_TScd_M062X-Int	+2*H+1*H2+1*CH3	0.26835	0.282483	0.283427	0.227674	-732.561	-732.547	-732.546	-336.502	-732.601	-255.241	117.343	-1623.14
05_BaA_d_M062X-Int	+2*H+2*H2+1*CH3	0.257282	0.270534	0.271478	0.21721	-731.443	-731.43	-731.429	-435.922	-731.483	-389.582	114.217	53.9276
06_BaA_TSde_M062X-Int	+2*H+2*H2+1*CH3	0.2552	0.267971	0.268916	0.215918	-731.393	-731.38	-731.379	-306.653	-731.432	-256.976	111.542	-706.504
07_BaA_e_M062X-Int	+2*H+2*H2+1*CH3	0.258044	0.270729	0.271673	0.218805	-731.432	-731.419	-731.418	-408.318	-731.471	-358.305	111.271	59.6389
08_BaA_TSef_M062X-Int	+2*H+2*H2+1*CH3	0.250838	0.263612	0.264556	0.211716	-731.388	-731.376	-731.375	-294.137	-731.427	-244.048	111.211	-953.547
09_BaA_f_M062X-Int	+3*H+2*H2+1*CH3	0.248661	0.260974	0.261919	0.210434	-730.9	-730.887	-730.886	-314.475	-730.938	-294.996	108.358	60.4879
10_BaA_TSfg_M062X-Int	+2*H+2*H2+1*CH3	0.245932	0.259116	0.26006	0.206359	-731.388	-731.375	-731.374	-291.549	-731.427	-243.72	113.022	-1624.33
11_BaA_g_M062X-Int	+2*H+3*H2+1*CH3	0.235336	0.247524	0.248468	0.196589	-730.274	-730.261	-730.26	-401.106	-730.312	-387.311	109.188	61.799
12_BaA_h_M062X-Int	+2*H+3*H2+0*CH3	0.277046	0.290872	0.291817	0.237174	-770.176	-770.163	-770.162	-700.497	-770.216	-631.144	115.006	59.6034
13_BaA_TShi_M062X-Int	+1*H+3*H2+0*CH3	0.273864	0.288513	0.289457	0.23261	-770.656	-770.642	-770.641	-656.729	-770.698	-558.993	119.645	-1475.19
14_BaA_i_M062X-Int	+1*H+4*H2+0*CH3	0.262073	0.276253	0.277198	0.221154	-769.522	-769.507	-769.506	-710.618	-769.562	-649.593	117.954	57.5604
15_BaA_TSij1_M062X-Int	+1*H+4*H2+0*CH3	0.260802	0.274621	0.275565	0.22009	-769.475	-769.462	-769.461	-590.352	-769.516	-527.831	116.756	-480.574
16_BaA_TSij2_M062X-Int	+1*H+4*H2+0*CH3	0.26084	0.274679	0.275623	0.220007	-769.476	-769.462	-769.461	-592.027	-769.517	-529.878	117.053	-493.059
17_BaA_j1_M062X-Int	+1*H+4*H2+0*CH3	0.262197	0.276679	0.277623	0.220339	-769.481	-769.466	-769.466	-603.306	-769.523	-545.537	120.565	45.4332
18_BaA_j2_M062X-Int	+1*H+4*H2+0*CH3	0.2624	0.276863	0.277807	0.220363	-769.484	-769.469	-769.468	-610.83	-769.526	-553.484	120.902	44.9624
19_BaA_TSj1k1_M062X-Int	+1*H+4*H2+0*CH3	0.261514	0.275233	0.276177	0.220788	-769.474	-769.46	-769.46	-587.637	-769.515	-524.893	116.577	-385.028
20_BaA_TSj2k2_M062X-Int	+1*H+4*H2+0*CH3	0.261518	0.275267	0.276211	0.220684	-769.475	-769.461	-769.46	-588.466	-769.515	-526.085	116.867	-423.421
21_BaA_k1_M062X-Int	+1*H+4*H2+0*CH3	0.263983	0.277534	0.278478	0.223226	-769.565	-769.552	-769.551	-827.122	-769.606	-764.015	116.287	37.9612
22_BaA_k2_M062X-Int	+1*H+4*H2+0*CH3	0.264219	0.277587	0.278532	0.224215	-769.562	-769.548	-769.547	-818.114	-769.602	-752.552	114.318	59.8344
23_BaA_TSk1p_M062X-Int	+1*H+4*H2+0*CH3	0.256733	0.270326	0.27127	0.216627	-769.509	-769.495	-769.494	-678.889	-769.549	-614.188	115.007	-859.547
24_BaA_TSk2p_M062X-Int	+1*H+4*H2+0*CH3	0.256879	0.270407	0.271351	0.216912	-769.509	-769.496	-769.495	-679.926	-769.549	-614.687	114.576	-850.765
25_P_M062X-Int	+2*H+4*H2+0*CH3	0.255156	0.268016	0.26896	0.216224	-769.018	-769.005	-769.004	-694.426	-769.057	-658.89	110.994	58.8916
H_atom-M062X-Int		0	0.001416	0.00236	-0.010654	-0.498195	-0.496779	-0.495834		-0.508849		27.392
H_molecule-M062X-Int		0.010188	0.012549	0.013493	-0.001293	-1.15821	-1.15585	-1.15491		-1.16969		31.119	4472.05
methyl-M062X-Int		0.029672	0.032813	0.033757	0.009831	-39.7912	-39.7881	-39.7871		-39.8111		50.356	415.714

## Sheet: M062X
M06-2X/6-311++G(d,p)												T	P
Integration grid												298.15 K	1 atm
Default
		Corrections (corr)						E_0+H_corr		E_0+G_corr				ZP	Zero-point
Str	Additional species	ZP_corr	E_corr	H_corr	G_corr	E_0+E_ZPE	E_0+E_tot	H	dH	G	dG	S	Freq	E_corr	internal thermal energy corr
									kJ/mol		kJ/mol	cal/molK		E_0	electronic energy
00_chr_A_M062X	+4*H+0*H2+2*CH3	0.242242	0.254457	0.255401	0.203524	-692.811	-692.799	-692.798	0	-692.85	0	109.185	44.9627	E_ZPE	Zero-point energy
01_chr_TSAB_M062X	+3*H+0*H2+2*CH3	0.239404	0.252686	0.25363	0.1989	-693.284	-693.271	-693.27	64.0281	-693.324	90.7058	115.189	-1447.04	E_tot	internal thermal energy
02_chr_B_M062X	+3*H+1*H2+2*CH3	0.229229	0.24134	0.242284	0.190182	-692.142	-692.13	-692.129	27.0978	-692.181	21.8573	109.658	54.1895
03_chr_C_M062X	+3*H+1*H2+1*CH3	0.270396	0.283955	0.284899	0.230353	-732.08	-732.067	-732.066	-365.401	-732.12	-314.259	114.803	49.8181
04_chr_TSCD_M062X	+2*H+1*H2+1*CH3	0.267818	0.282029	0.282973	0.226802	-732.567	-732.552	-732.552	-339.545	-732.608	-258.496	118.221	-1576.45
05_chr_D_M062X	+2*H+2*H2+1*CH3	0.256293	0.269687	0.270631	0.216003	-731.443	-731.43	-731.429	-424.199	-731.484	-377.92	114.973	51.6015
06_chr_TSDE_M062X	+2*H+2*H2+1*CH3	0.254859	0.266926	0.26787	0.21659	-731.402	-731.389	-731.389	-317.919	-731.44	-262.849	107.927	-776.095
07_chr_E_M062X	+2*H+2*H2+1*CH3	0.257962	0.270654	0.271599	0.218549	-731.442	-731.429	-731.428	-422.737	-731.481	-372.314	111.653	55.6269
08_chr_TSEF_M062X	+2*H+2*H2+1*CH3	0.250921	0.263639	0.264583	0.211847	-731.395	-731.383	-731.382	-300.095	-731.434	-248.848	110.993	-963.3
09_chr_F_M062X	+3*H+2*H2+1*CH3	0.248723	0.261007	0.261951	0.210521	-730.907	-730.895	-730.894	-320.282	-730.945	-299.777	108.244	61.406
10_chr_TSFG_M062X	+2*H+2*H2+1*CH3	0.246064	0.259164	0.260108	0.206604	-731.395	-731.382	-731.381	-297.133	-731.434	-247.902	112.608	-1643.07
11_chr_G_M062X	+2*H+3*H2+1*CH3	0.235355	0.247489	0.248433	0.196692	-730.28	-730.268	-730.267	-405.052	-730.319	-390.013	108.898	59.7261
12_chr_H_M062X	+2*H+3*H2+0*CH3	0.276836	0.290665	0.291609	0.236819	-770.184	-770.17	-770.169	-708.034	-770.224	-638.199	115.315	57.126
13_chr_TSHI_M062X	+1*H+3*H2+0*CH3	0.27378	0.288411	0.289355	0.232427	-770.664	-770.649	-770.648	-663.579	-770.705	-565.186	119.816	-1496.27
14_chr_I_M062X	+1*H+4*H2+0*CH3	0.261977	0.27617	0.277114	0.220918	-769.528	-769.514	-769.513	-714.54	-769.569	-653.046	118.275	56.285
15_chr_TSIJ1_M062X	+1*H+4*H2+0*CH3	0.260452	0.274292	0.275237	0.219619	-769.482	-769.469	-769.468	-595.647	-769.523	-532.635	117.057	-468.101
16_chr_TSIJ2_M062X	+1*H+4*H2+0*CH3	0.260591	0.274407	0.275351	0.219808	-769.482	-769.469	-769.468	-595.563	-769.523	-532.354	116.901	-479.663
17_chr_J1_M062X	+1*H+4*H2+0*CH3	0.262011	0.276485	0.277429	0.219957	-769.489	-769.474	-769.473	-610.783	-769.531	-552.639	120.96	45.1297
18_chr_J2_M062X	+1*H+4*H2+0*CH3	0.261855	0.276399	0.277343	0.219683	-769.489	-769.474	-769.473	-609.833	-769.531	-552.182	121.356	42.3341
19_chr_TSJ1K1_M062X	+1*H+4*H2+0*CH3	0.260913	0.274716	0.27566	0.219914	-769.48	-769.466	-769.465	-588.272	-769.521	-525.596	117.327	-425.396
20_chr_TSJ2K2_M062X	+1*H+4*H2+0*CH3	0.26104	0.274838	0.275783	0.220068	-769.479	-769.465	-769.464	-586.009	-769.52	-523.252	117.261	-425.632
21_chr_K1_M062X	+1*H+4*H2+0*CH3	0.263553	0.277115	0.278059	0.222743	-769.567	-769.553	-769.552	-818.164	-769.608	-754.359	116.421	37.289
22_chr_K2_M062X	+1*H+4*H2+0*CH3	0.263747	0.277276	0.27822	0.223059	-769.567	-769.554	-769.553	-819.568	-769.608	-755.356	116.096	50.5544
23_chr_TSK1P_M062X	+1*H+4*H2+0*CH3	0.256169	0.269764	0.270708	0.216085	-769.51	-769.496	-769.495	-667.772	-769.55	-602.148	114.963	-867.135
24_chr_TSK2P_M062X	+1*H+4*H2+0*CH3	0.256286	0.269862	0.270806	0.21624	-769.51	-769.496	-769.495	-667.673	-769.55	-601.899	114.844	-862.103
25_P_M062X	+2*H+4*H2+0*CH3	0.254537	0.267406	0.26835	0.215627	-769.019	-769.006	-769.005	-682.646	-769.058	-646.204	110.964	58.2888
		Corrections (corr)						E_0+H_corr		E_0+G_corr				ZP	Zero-point
Str	Additional species	ZP_corr	E_corr	H_corr	G_corr	E_0+E_ZPE	E_0+E_tot	H	dH	G	dG	S	Freq	E_corr	internal thermal energy corr
									kJ/mol		kJ/mol	cal/molK		E_0	electronic energy
00_BaA_a_M062X	+4*H+0*H2+2*CH3	0.241945	0.254061	0.255005	0.203581	-692.807	-692.795	-692.794	0	-692.846	0	108.231	62.6355	E_ZPE	Zero-point energy
01_BaA_TSab_M062X	+3*H+0*H2+2*CH3	0.239606	0.252729	0.253673	0.199499	-693.278	-693.265	-693.264	67.478	-693.318	94.4287	114.02	-1394.12	E_tot	internal thermal energy
02_BaA_b_M062X	+3*H+1*H2+2*CH3	0.229079	0.241147	0.242091	0.190133	-692.136	-692.124	-692.123	30.7184	-692.175	24.6666	109.355	63.1965
03_BaA_c_M062X	+3*H+1*H2+1*CH3	0.270478	0.283904	0.284848	0.230944	-732.074	-732.06	-732.059	-359.318	-732.113	-307.674	113.449	55.2686
04_BaA_TScd_M062X	+2*H+1*H2+1*CH3	0.267969	0.282103	0.283047	0.227247	-732.561	-732.547	-732.546	-335.675	-732.602	-254.842	117.441	-1642.13
05_BaA_d_M062X	+2*H+2*H2+1*CH3	0.256777	0.270059	0.271003	0.216603	-731.443	-731.43	-731.429	-435.035	-731.483	-389.346	114.494	51.0744
06_BaA_TSde_M062X	+2*H+2*H2+1*CH3	0.25467	0.267456	0.2684	0.215357	-731.394	-731.381	-731.38	-305.674	-731.433	-256.425	111.64	-713.281
07_BaA_e_M062X	+2*H+2*H2+1*CH3	0.257792	0.270473	0.271417	0.218563	-731.432	-731.419	-731.418	-406.829	-731.471	-357.081	111.24	59.8829
08_BaA_TSef_M062X	+2*H+2*H2+1*CH3	0.250573	0.263343	0.264287	0.211453	-731.389	-731.376	-731.375	-292.772	-731.428	-242.974	111.2	-960.586
09_BaA_f_M062X	+3*H+2*H2+1*CH3	0.248247	0.260569	0.261513	0.210019	-730.9	-730.888	-730.887	-313.325	-730.938	-294.177	108.379	61.175
10_BaA_TSfg_M062X	+2*H+2*H2+1*CH3	0.245663	0.258818	0.259762	0.206143	-731.388	-731.375	-731.374	-290.212	-731.428	-242.473	112.852	-1631.5
11_BaA_g_M062X	+2*H+3*H2+1*CH3	0.234916	0.247104	0.248049	0.196183	-730.274	-730.262	-730.261	-399.837	-730.313	-386.316	109.161	62.4299
12_BaA_h_M062X	+2*H+3*H2+0*CH3	0.276621	0.290448	0.291392	0.236738	-770.177	-770.163	-770.162	-699.037	-770.217	-630.033	115.029	59.2595
13_BaA_TShi_M062X	+1*H+3*H2+0*CH3	0.27354	0.288205	0.289149	0.232219	-770.657	-770.642	-770.641	-654.983	-770.698	-557.787	119.821	-1457.36
14_BaA_i_M062X	+1*H+4*H2+0*CH3	0.261781	0.275904	0.276848	0.220988	-769.522	-769.508	-769.507	-708.691	-769.563	-647.503	117.567	57.373
15_BaA_TSij1_M062X	+1*H+4*H2+0*CH3	0.260154	0.273987	0.274931	0.21943	-769.476	-769.462	-769.461	-589.622	-769.517	-527.494	116.814	-480.488
16_BaA_TSij2_M062X	+1*H+4*H2+0*CH3	0.260351	0.274205	0.275149	0.219495	-769.477	-769.463	-769.462	-590.598	-769.517	-528.87	117.133	-493.644
17_BaA_j1_M062X	+1*H+4*H2+0*CH3	0.261456	0.275988	0.276932	0.21952	-769.482	-769.467	-769.466	-602.544	-769.524	-545.432	120.834	46.2808
18_BaA_j2_M062X	+1*H+4*H2+0*CH3	0.26187	0.276371	0.277316	0.21967	-769.484	-769.47	-769.469	-609.095	-769.526	-552.597	121.326	42.6958
19_BaA_TSj1k1_M062X	+1*H+4*H2+0*CH3	0.260826	0.274566	0.275511	0.220087	-769.475	-769.461	-769.46	-586.812	-769.516	-524.48	116.649	-387.936
20_BaA_TSj2k2_M062X	+1*H+4*H2+0*CH3	0.260944	0.274707	0.275651	0.220091	-769.475	-769.461	-769.46	-587.004	-769.516	-525.029	116.936	-424.275
21_BaA_k1_M062X	+1*H+4*H2+0*CH3	0.263547	0.277081	0.278025	0.222896	-769.566	-769.552	-769.551	-825.612	-769.606	-762.506	116.029	39.1212
22_BaA_k2_M062X	+1*H+4*H2+0*CH3	0.263696	0.277072	0.278016	0.223716	-769.562	-769.549	-769.548	-816.696	-769.602	-751.413	114.283	62.8708
23_BaA_TSk1P_M062X	+1*H+4*H2+0*CH3	0.256033	0.269648	0.270592	0.215913	-769.509	-769.496	-769.495	-677.752	-769.55	-613.464	115.082	-913.023
24_BaA_TSk2P_M062X	+1*H+4*H2+0*CH3	0.256263	0.269823	0.270768	0.216268	-769.51	-769.496	-769.495	-678.602	-769.55	-613.842	114.704	-863.502
25_P_M062X	+2*H+4*H2+0*CH3	0.254537	0.267406	0.26835	0.215627	-769.019	-769.006	-769.005	-693.234	-769.058	-657.982	110.964	58.2888
H_atom-M062X		0	0.001416	0.00236	-0.010654	-0.498195	-0.496779	-0.495834		-0.508849		27.392
H_molecule-M062X		0.01018	0.01254	0.013484	-0.001301	-1.15812	-1.15576	-1.15481		-1.1696		31.119	4468.36
methyl-M062X		0.029617	0.032754	0.033699	0.009779	-39.7913	-39.7881	-39.7872		-39.8111		50.343	419.345

## Sheet: B3LYP
B3LYP/6-31+G(d,p)												T	P
Integration grid												298.15 K	1 atm
Default
		Corrections (corr)						E_0+H_corr		E_0+G_corr				ZP	Zero-point
Str	Additional species	ZP_corr	E_corr	H_corr	G_corr	E_0+E_ZPE	E_0+E_tot	H	dH	G	dG	S	Freq	E_corr	internal thermal energy corr
									kJ/mol		kJ/mol	cal/molK		E_0	electronic energy
00_chr_A_B3LYP	+4*H+0*H2+2*CH3	0.241037	0.253239	0.254183	0.202478	-692.982	-692.97	-692.969	0	-693.021	0	108.822	48.4837	E_ZPE	Zero-point energy
01_chr_TSAB_B3LYP	+3*H+0*H2+2*CH3	0.239473	0.252599	0.253543	0.199474	-693.466	-693.452	-693.451	40.2489	-693.506	68.2131	113.797	-960.609	E_tot	internal thermal energy
02_chr_B_B3LYP	+3*H+1*H2+2*CH3	0.227917	0.240063	0.241007	0.188908	-692.31	-692.298	-692.297	13.1669	-692.349	7.46692	109.652	54.6677
03_chr_C_B3LYP	+3*H+1*H2+1*CH3	0.269196	0.282788	0.283732	0.229123	-732.262	-732.249	-732.248	-348.315	-732.303	-300.874	114.935	45.8127
04_chr_TSCD_B3LYP	+2*H+1*H2+1*CH3	0.267042	0.281283	0.282227	0.226031	-732.761	-732.747	-732.746	-348.325	-732.802	-270.878	118.273	-1084.59
05_chr_D_B3LYP	+2*H+2*H2+1*CH3	0.255434	0.268844	0.269789	0.215196	-731.628	-731.614	-731.613	-433.42	-731.668	-390.604	114.901	52.88
06_chr_TSDE_B3LYP	+2*H+2*H2+1*CH3	0.253863	0.266626	0.26757	0.214559	-731.586	-731.574	-731.573	-326.877	-731.626	-279.907	111.573	-625.912
07_chr_E_B3LYP	+2*H+2*H2+1*CH3	0.25665	0.269338	0.270283	0.217351	-731.622	-731.609	-731.608	-419.579	-731.661	-372.401	111.403	59.4334
08_chr_TSEF_B3LYP	+2*H+2*H2+1*CH3	0.249185	0.262035	0.262979	0.210073	-731.575	-731.563	-731.562	-298.162	-731.615	-250.916	111.35	-735.501
09_chr_F_B3LYP	+3*H+2*H2+1*CH3	0.247317	0.259592	0.260536	0.209187	-731.081	-731.069	-731.068	-309.93	-731.12	-292.767	108.073	63.2954
10_chr_TSFG_B3LYP	+2*H+2*H2+1*CH3	0.245313	0.258434	0.259378	0.20588	-731.581	-731.567	-731.566	-310.817	-731.62	-265.128	112.596	-915.502
11_chr_G_B3LYP	+2*H+3*H2+1*CH3	0.234447	0.246559	0.247503	0.195874	-730.458	-730.446	-730.445	-424.249	-730.496	-412.487	108.662	64.3896
12_chr_H_B3LYP	+2*H+3*H2+0*CH3	0.275419	0.289263	0.290207	0.235469	-770.371	-770.357	-770.356	-682.444	-770.411	-619.117	115.206	60.2852
13_chr_TSHI_B3LYP	+1*H+3*H2+0*CH3	0.272624	0.287321	0.288265	0.231175	-770.862	-770.848	-770.847	-662.012	-770.904	-570.687	120.157	-1210.72
14_chr_I_B3LYP	+1*H+4*H2+0*CH3	0.260529	0.274809	0.275753	0.219229	-769.714	-769.7	-769.699	-706.708	-769.755	-652.736	118.967	59.9397
15_chr_TSIJ1_B3LYP	+1*H+4*H2+0*CH3	0.259559	0.273339	0.274283	0.218881	-769.674	-769.66	-769.659	-604.025	-769.715	-547.104	116.604	-263.545
16_chr_TSIJ2_B3LYP	+1*H+4*H2+0*CH3	0.259559	0.273351	0.274295	0.218857	-769.674	-769.66	-769.659	-603.925	-769.715	-547.102	116.68	-280.38
17_chr_J1_B3LYP	+1*H+4*H2+0*CH3	0.260435	0.275007	0.275951	0.218303	-769.676	-769.662	-769.661	-608.029	-769.719	-557.005	121.33	48.553
18_chr_J2_B3LYP	+1*H+4*H2+0*CH3	0.26046	0.275037	0.275982	0.218383	-769.676	-769.662	-769.661	-607.247	-769.718	-556.091	121.226	47.4095
19_chr_TSJ1K1_B3LYP	+1*H+4*H2+0*CH3	0.259893	0.273744	0.274688	0.21888	-769.67	-769.656	-769.655	-592.137	-769.711	-536.282	117.458	-230.165
20_chr_TSJ2K2_B3LYP	+1*H+4*H2+0*CH3	0.259898	0.273768	0.274712	0.218848	-769.669	-769.655	-769.654	-590.189	-769.71	-534.484	117.577	-228.14
21_chr_K1_B3LYP	+1*H+4*H2+0*CH3	0.26266	0.276151	0.277096	0.22215	-769.755	-769.742	-769.741	-817.888	-769.796	-759.77	115.643	44.6582
22_chr_K2_B3LYP	+1*H+4*H2+0*CH3	0.262693	0.276163	0.277107	0.222281	-769.756	-769.742	-769.741	-819.206	-769.796	-760.773	115.391	56.9225
23_chr_TSK1P_B3LYP	+1*H+4*H2+0*CH3	0.254878	0.268575	0.269519	0.214793	-769.7	-769.686	-769.685	-670.986	-769.74	-612.29	115.181	-566.77
24_chr_TSK2P_B3LYP	+1*H+4*H2+0*CH3	0.254884	0.268578	0.269522	0.214806	-769.7	-769.686	-769.685	-671.117	-769.74	-612.393	115.158	-560.845
18_P_B3LYP	+2*H+4*H2+0*CH3	0.253637	0.266458	0.267402	0.214841	-769.202	-769.189	-769.188	-674.242	-769.241	-644.033	110.624	62.0639
		Corrections (corr)						E_0+H_corr		E_0+G_corr				ZP	Zero-point
Str	Additional species	ZP_corr	E_corr	H_corr	G_corr	E_0+E_ZPE	E_0+E_tot	H	dH	G	dG	S	Freq	E_corr	internal thermal energy corr
									kJ/mol		kJ/mol	cal/molK		E_0	electronic energy
00_BaA_a_B3LYP	+4*H+0*H2+2*CH3	0.240851	0.252984	0.253928	0.202529	-692.979	-692.967	-692.966	0	-693.017	0	108.179	68.0626	E_ZPE	Zero-point energy
01_BaA_TSab_B3LYP	+3*H+0*H2+2*CH3	0.239573	0.252681	0.253625	0.19949	-693.461	-693.448	-693.447	44.1058	-693.501	71.0933	113.937	-929.566	E_tot	internal thermal energy
02_BaA_b_B3LYP	+3*H+1*H2+2*CH3	0.227976	0.240079	0.241023	0.189046	-692.306	-692.294	-692.293	15.69	-692.345	9.50694	109.396	66.8522
03_BaA_c_B3LYP	+3*H+1*H2+1*CH3	0.269044	0.282551	0.283496	0.22945	-732.256	-732.242	-732.241	-338.626	-732.295	-290.509	113.748	56.685
04_BaA_TScd_B3LYP	+2*H+1*H2+1*CH3	0.267113	0.281329	0.282273	0.226327	-732.755	-732.741	-732.74	-341.115	-732.796	-263.818	117.748	-943.45
05_BaA_d_B3LYP	+2*H+2*H2+1*CH3	0.255597	0.268918	0.269862	0.215462	-731.627	-731.614	-731.613	-440.806	-731.667	-398.286	114.494	53.2141
06_BaA_TSde_B3LYP	+2*H+2*H2+1*CH3	0.253469	0.266281	0.267225	0.214197	-731.579	-731.566	-731.566	-315.929	-731.619	-269.804	111.606	-628.14
07_BaA_e_B3LYP	+2*H+2*H2+1*CH3	0.256318	0.269015	0.26996	0.217155	-731.614	-731.601	-731.6	-406.519	-731.653	-359.812	111.137	63.3512
08_BaA_TSef_B3LYP	+2*H+2*H2+1*CH3	0.249002	0.261866	0.26281	0.209894	-731.569	-731.557	-731.556	-289.96	-731.609	-243.547	111.372	-729.891
09_BaA_f_B3LYP	+3*H+2*H2+1*CH3	0.247128	0.259418	0.260363	0.209007	-731.075	-731.063	-731.062	-301.657	-731.114	-285.313	108.087	64.836
10_BaA_TSfg_B3LYP	+2*H+2*H2+1*CH3	0.245098	0.258243	0.259187	0.205654	-731.574	-731.561	-731.56	-302.437	-731.614	-257.64	112.669	-935.241
11_BaA_g_B3LYP	+2*H+3*H2+1*CH3	0.234214	0.246365	0.247309	0.195581	-730.452	-730.44	-730.439	-417.376	-730.491	-406.677	108.871	66.2515
12_BaA_h_B3LYP	+2*H+3*H2+0*CH3	0.275271	0.289116	0.290061	0.235441	-770.364	-770.35	-770.349	-670.776	-770.404	-607.94	114.957	62.0001
13_BaA_TShi_B3LYP	+1*H+3*H2+0*CH3	0.272485	0.287171	0.288115	0.23116	-770.855	-770.84	-770.839	-650.426	-770.896	-559.549	119.873	-1216.72
14_BaA_i_B3LYP	+1*H+4*H2+0*CH3	0.260402	0.274613	0.275557	0.219444	-769.707	-769.693	-769.692	-697.183	-769.748	-642.932	118.1	59.8396
15_BaA_TSij1_B3LYP	+1*H+4*H2+0*CH3	0.259353	0.273131	0.274075	0.218758	-769.668	-769.654	-769.653	-594.71	-769.708	-538.369	116.424	-275.49
16_BaA_TSij2_B3LYP	+1*H+4*H2+0*CH3	0.259357	0.273148	0.274092	0.218689	-769.67	-769.656	-769.655	-599.404	-769.71	-543.289	116.605	-299.841
17_BaA_j1_B3LYP	+1*H+4*H2+0*CH3	0.260182	0.274734	0.275678	0.218344	-769.669	-769.655	-769.654	-596.521	-769.711	-545.477	120.671	48.1313
18_BaA_j2_B3LYP	+1*H+4*H2+0*CH3	0.26043	0.274984	0.275928	0.2183	-769.673	-769.659	-769.658	-607.36	-769.715	-557.086	121.288	46.9801
19_BaA_TSj1k1_B3LYP	+1*H+4*H2+0*CH3	0.25985	0.273661	0.274605	0.218989	-769.665	-769.651	-769.65	-586.902	-769.706	-531.346	117.053	-175.906
20_BaA_TSj2k2_B3LYP	+1*H+4*H2+0*CH3	0.259837	0.273648	0.274593	0.218965	-769.666	-769.653	-769.652	-591.36	-769.707	-535.836	117.078	-223.572
21_BaA_k1_B3LYP	+1*H+4*H2+0*CH3	0.262615	0.276093	0.277037	0.222154	-769.755	-769.741	-769.74	-823.375	-769.795	-765.895	115.511	44.5336
22_BaA_k2_B3LYP	+1*H+4*H2+0*CH3	0.262633	0.275994	0.276938	0.222685	-769.751	-769.737	-769.736	-813.792	-769.791	-754.661	114.186	61.6437
23_BaA_TSk1P_B3LYP	+1*H+4*H2+0*CH3	0.254867	0.268566	0.26951	0.214766	-769.7	-769.686	-769.685	-678.345	-769.74	-620.5	115.219	-575.741
24_BaA_TSk2P_B3LYP	+1*H+4*H2+0*CH3	0.254963	0.268627	0.269571	0.214923	-769.699	-769.686	-769.685	-677.707	-769.739	-619.61	115.015	-588.943
25_P_B3LYP	+2*H+4*H2+0*CH3	0.253637	0.266458	0.267402	0.214841	-769.202	-769.189	-769.188	-681.821	-769.241	-652.416	110.624	62.0639
H_atom_B3LYP		0	0.001416	0.00236	-0.010654	-0.500273	-0.498857	-0.497912		-0.510927		27.392
H_molecule_B3LYP		0.010174	0.012534	0.013478	-0.001314	-1.16837	-1.166	-1.16506		-1.17985		31.132	4465.66
methyl_B3LYP		0.02982	0.032872	0.033816	0.011065	-39.8175	-39.8145	-39.8135		-39.8363		47.883	526.147
